# Supplementary material for: Avoiding entry into intracellular protein degradation pathways by signal mutations increases protein secretion in Pichia pastoris
Source: Microb Biotechnol. 2022 Jun 3;15(9):2364–78. doi: 10.1111/1751-7915.14061 (PMC9437885; doi:10.1111/1751-7915.14061)
Supplement: Supplementary file 2 — Table S1. Amino acids indices correlated with the scFv titre values. Table S2. Characteristics of plasmids used in this study. Table S3. Primers used in this study. Table S4. Synthetic DNAs used in this study. [file MBT2-15-2364-s001.xlsx]

## Sheet: Table S1 
Table S1. Amino acids indices correlated with the scFv titer values
AAindex ID	correl. coeff.	description
QIAN880135	-0.618205	Weights for coil at the window position of 2 (Qian-Sejnowski, 1988)
NISK800101	0.618056	8 A contact number (Nishikawa-Ooi, 1980)
FUKS010105	0.606022	Interior composition of amino acids in intracellular proteins of thermophiles
BULH740102	0.604053	Apparent partial specific volume (Bull-Breese, 1974)
QIAN880131	-0.603726	Weights for coil at the window position of -2 (Qian-Sejnowski, 1988)
KYTJ820101	0.599486	Hydropathy index (Kyte-Doolittle, 1982)
BASU050101	0.598176	Interactivity scale obtained from the contact matrix (Bastolla et al., 2005)
MANP780101	0.598097	Average surrounding hydrophobicity (Manavalan-Ponnuswamy, 1978)
TANS770110	-0.595969	Normalized frequency of chain reversal (Tanaka-Scheraga, 1977)
COHE430101	0.595281	Partial specific volume (Cohn-Edsall, 1943)
MIYS990103	-0.595046	Optimized relative partition energies - method B (Miyazawa-Jernigan, 1999)
NADH010102	0.594557	Hydropathy scale based on self-information values in the two-state model (9%
CORJ870108	-0.59413	TOTLS index (Cornette et al., 1987)
CORJ870104	0.593276	PRILS index (Cornette et al., 1987)
CORJ870107	0.592316	TOTFT index (Cornette et al., 1987)
NADH010101	0.592278	Hydropathy scale based on self-information values in the two-state model (5%
NISK860101	0.591619	14 A contact number (Nishikawa-Ooi, 1986)
NAKH920108	0.590839	AA composition of MEM of multi-spanning proteins (Nakashima-Nishikawa, 1992)
BASU050103	0.590737	Interactivity scale obtained by maximizing the mean of correlation
CORJ870105	0.588786	ALTFT index (Cornette et al., 1987)
MIYS990105	-0.587127	Optimized relative partition energies - method D (Miyazawa-Jernigan, 1999)
MIYS990104	-0.586801	Optimized relative partition energies - method C (Miyazawa-Jernigan, 1999)
CHOP780213	-0.586665	Frequency of the 2nd residue in turn (Chou-Fasman, 1978b)
FASG890101	-0.58546	Hydrophobicity index (Fasman, 1989)
JURD980101	0.584298	Modified Kyte-Doolittle hydrophobicity scale (Juretic et al., 1998)
CRAJ730103	-0.582848	Normalized frequency of turn (Crawford et al., 1973)
PONP930101	0.582732	Hydrophobicity scales (Ponnuswamy, 1993)
PARS000101	-0.582703	p-Values of mesophilic proteins based on the distributions of B values
CHOP780216	-0.582638	Normalized frequency of the 2nd and 3rd residues in turn (Chou-Fasman, 1978b)
EISD860103	0.58233	Direction of hydrophobic moment (Eisenberg-McLachlan, 1986)
RADA880108	0.58148	Mean polarity (Radzicka-Wolfenden, 1988)
PONP800108	0.581096	Average number of surrounding residues (Ponnuswamy et al., 1980)
FUKS010109	0.578083	Entire chain composition of amino acids in intracellular proteins of
CORJ870106	0.577164	ALTLS index (Cornette et al., 1987)
CORJ870103	0.575862	PRIFT index (Cornette et al., 1987)
KUMS000101	0.575223	Distribution of amino acid residues in the 18 non-redundant families of
FAUJ830101	0.574065	Hydrophobic parameter pi (Fauchere-Pliska, 1983)
ROSG850102	0.57404	Mean fractional area loss (Rose et al., 1985)
CHOP780214	-0.572865	Frequency of the 3rd residue in turn (Chou-Fasman, 1978b)
COWR900101	0.572798	Hydrophobicity index, 3.0 pH (Cowan-Whittaker, 1990)
MIYS990102	-0.57106	Optimized relative partition energies - method A (Miyazawa-Jernigan, 1999)
VINM940102	-0.571005	Normalized flexibility parameters (B-values) for each residue surrounded by
VINM940101	-0.569919	Normalized flexibility parameters (B-values), average (Vihinen et al., 1994)
SNEP660104	-0.569725	Principal component IV (Sneath, 1966)
MIYS990101	-0.569227	Relative partition energies derived by the Bethe approximation
PARJ860101	-0.568549	HPLC parameter (Parker et al., 1986)
NAKH900111	0.567348	Transmembrane regions of non-mt-proteins (Nakashima et al., 1990)
QIAN880134	-0.566588	Weights for coil at the window position of 1 (Qian-Sejnowski, 1988)
CHOP780203	-0.565965	Normalized frequency of beta-turn (Chou-Fasman, 1978b)
ROBB760109	-0.564862	Information measure for N-terminal turn (Robson-Suzuki, 1976)
PLIV810101	0.564447	Partition coefficient (Pliska et al., 1981)
PALJ810106	-0.562599	Normalized frequency of turn from CF (Palau et al., 1981)
NAKH920105	0.561915	AA composition of MEM of single-spanning proteins (Nakashima-Nishikawa, 1992)
PUNT030102	-0.561415	Knowledge-based membrane-propensity scale from 3D_Helix in MPtopo databases
LEVM780106	-0.561276	Normalized frequency of reverse turn, unweighted (Levitt, 1978)
WOLS870101	-0.560227	Principal property value z1 (Wold et al., 1987)
FUKS010106	0.560126	Interior composition of amino acids in intracellular proteins of mesophiles
PONP800101	0.560025	Surrounding hydrophobicity in folded form (Ponnuswamy et al., 1980)
BIOV880102	0.559911	Information value for accessibility; average fraction 23% (Biou et al., 1988)
GRAR740102	-0.559285	Polarity (Grantham, 1974)
BIOV880101	0.559074	Information value for accessibility; average fraction 35% (Biou et al., 1988)
ROSM880102	-0.558117	Side chain hydropathy, corrected for solvation (Roseman, 1988)
NADH010103	0.557763	Hydropathy scale based on self-information values in the two-state model (16%
JANJ790101	0.557261	Ratio of buried and accessible molar fractions (Janin, 1979)
ROBB760113	-0.556813	Information measure for loop (Robson-Suzuki, 1976)
ZIMJ680105	0.554169	RF rank (Zimmerman et al., 1968)
RADA880101	0.553554	Transfer free energy from chx to wat (Radzicka-Wolfenden, 1988)
ROBB760108	-0.552673	Information measure for turn (Robson-Suzuki, 1976)
GRAR740101	-0.552633	Composition (Grantham, 1974)
QIAN880133	-0.551944	Weights for coil at the window position of 0 (Qian-Sejnowski, 1988)
GEIM800108	-0.551578	Aperiodic indices (Geisow-Roberts, 1980)
CIDH920105	0.551351	Normalized average hydrophobicity scales (Cid et al., 1992)
CHOP780101	-0.549855	Normalized frequency of beta-turn (Chou-Fasman, 1978a)
CORJ870101	0.547239	NNEIG index (Cornette et al., 1987)
CIDH920101	0.546742	Normalized hydrophobicity scales for alpha-proteins (Cid et al., 1992)
BASU050102	0.546675	Interactivity scale obtained by maximizing the mean of correlation
BLAS910101	0.54635	Scaled side chain hydrophobicity values (Black-Mould, 1991)
RICJ880103	-0.542226	Relative preference value at N-cap (Richardson-Richardson, 1988)
CIDH920102	0.541892	Normalized hydrophobicity scales for beta-proteins (Cid et al., 1992)
FASG760102	0.541678	Melting point (Fasman, 1976)
EISD860101	0.541317	Solvation free energy (Eisenberg-McLachlan, 1986)
MIYS850101	0.540549	Effective partition energy (Miyazawa-Jernigan, 1985)
EISD840101	0.540296	Consensus normalized hydrophobicity scale (Eisenberg, 1984)
CHOP780212	-0.538778	Frequency of the 1st residue in turn (Chou-Fasman, 1978b)
GUYH850102	-0.538046	Apparent partition energies calculated from Wertz-Scheraga index (Guy, 1985)
CHOC760102	-0.537059	Residue accessible surface area in folded protein (Chothia, 1976)
RADA880104	0.536728	Transfer free energy from chx to oct (Radzicka-Wolfenden, 1988)
JANJ780102	0.535814	Percentage of buried residues (Janin et al., 1978)
BAEK050101	0.535347	Linker index (Bae et al., 2005)
MONM990201	-0.534522	Averaged turn propensities in a transmembrane helix (Monne et al., 1999)
LEVM780103	-0.534415	Normalized frequency of reverse turn, with weights (Levitt, 1978)
RICJ880107	0.53418	Relative preference value at N4 (Richardson-Richardson, 1988)
RACS770103	-0.533862	Side chain orientational preference (Rackovsky-Scheraga, 1977)
GUOD860101	0.533797	Retention coefficient at pH 2 (Guo et al., 1986)
ROSM880104	0.532868	Hydropathies of amino acid side chains, neutral form (Roseman, 1988)
PONP800102	0.532244	Average gain in surrounding hydrophobicity (Ponnuswamy et al., 1980)
FUKS010108	0.531898	Interior composition of amino acids in nuclear proteins (percent)
CIDH920104	0.53184	Normalized hydrophobicity scales for alpha/beta-proteins (Cid et al., 1992)
RADA880107	0.531838	Energy transfer from out to in(95%buried) (Radzicka-Wolfenden, 1988)
PRAM900104	-0.531312	Relative frequency in reverse-turn (Prabhakaran, 1990)
GUYH850104	-0.53119	Apparent partition energies calculated from Janin index (Guy, 1985)
CHOC760103	0.529594	Proportion of residues 95% buried (Chothia, 1976)
GEIM800111	-0.529223	Aperiodic indices for alpha/beta-proteins (Geisow-Roberts, 1980)
ROSM880101	-0.528069	Side chain hydropathy, uncorrected for solvation (Roseman, 1988)
FUKS010107	0.527853	Interior composition of amino acids in extracellular proteins of mesophiles
ISOY800103	-0.526674	Normalized relative frequency of bend (Isogai et al., 1980)
NADH010104	0.524989	Hydropathy scale based on self-information values in the two-state model (20%
GUYH850105	-0.524726	Apparent partition energies calculated from Chothia index (Guy, 1985)
RACS770102	-0.524676	Average reduced distance for side chain (Rackovsky-Scheraga, 1977)
GOLD730101	0.522806	Hydrophobicity factor (Goldsack-Chalifoux, 1973)
BEGF750103	-0.520487	Conformational parameter of beta-turn (Beghin-Dirkx, 1975)
RACS770101	-0.520385	Average reduced distance for C-alpha (Rackovsky-Scheraga, 1977)
MEIH800102	-0.520022	Average reduced distance for side chain (Meirovitch et al., 1980)
YUTK870101	0.516897	Unfolding Gibbs energy in water, pH7.0 (Yutani et al., 1987)
WOLR790101	0.516876	Hydrophobicity index (Wolfenden et al., 1979)
FAUJ880109	-0.516851	Number of hydrogen bond donors (Fauchere et al., 1988)
MEEJ810101	0.516558	Retention coefficient in NaClO4 (Meek-Rossetti, 1981)
JANJ790102	0.515927	Transfer free energy (Janin, 1979)
OOBM770101	-0.515543	Average non-bonded energy per atom (Oobatake-Ooi, 1977)
TANS770104	-0.515278	Normalized frequency of chain reversal R (Tanaka-Scheraga, 1977)
ZHOH040103	0.514156	Buriability (Zhou-Zhou, 2004)
FUKS010103	-0.513448	Surface composition of amino acids in extracellular proteins of mesophiles
VENT840101	0.512201	Bitterness (Venanzi, 1984)
YUTK870103	0.511893	Activation Gibbs energy of unfolding, pH7.0 (Yutani et al., 1987)
ROBB790101	0.510847	Hydration free energy (Robson-Osguthorpe, 1979)
SWER830101	0.510297	Optimal matching hydrophobicity (Sweet-Eisenberg, 1983)
ROBB760110	-0.509747	Information measure for middle turn (Robson-Suzuki, 1976)
BULH740101	-0.509693	Transfer free energy to surface (Bull-Breese, 1974)
PALJ810116	-0.509025	Normalized frequency of turn in alpha/beta class (Palau et al., 1981)
CHOP780210	-0.508841	Normalized frequency of N-terminal non beta region (Chou-Fasman, 1978b)
CORJ870102	0.507361	SWEIG index (Cornette et al., 1987)
YUTK870104	0.507018	Activation Gibbs energy of unfolding, pH9.0 (Yutani et al., 1987)
MEIH800103	0.505941	Average side chain orientation angle (Meirovitch et al., 1980)
RADA880102	0.505914	Transfer free energy from oct to wat (Radzicka-Wolfenden, 1988)
CRAJ730102	0.504856	Normalized frequency of beta-sheet (Crawford et al., 1973)
RADA880105	0.504077	Transfer free energy from vap to oct (Radzicka-Wolfenden, 1988)
PONP800107	0.502437	Accessibility reduction ratio (Ponnuswamy et al., 1980)
MEIH800101	-0.501448	Average reduced distance for C-alpha (Meirovitch et al., 1980)
KUHL950101	-0.498639	Hydrophilicity scale (Kuhn et al., 1995)
PONP800105	0.498333	Surrounding hydrophobicity in beta-sheet (Ponnuswamy et al., 1980)
RICJ880114	-0.497143	Relative preference value at C1 (Richardson-Richardson, 1988)
CIDH920103	0.496934	Normalized hydrophobicity scales for alpha+beta-proteins (Cid et al., 1992)
WOLR810101	0.496462	Hydration potential (Wolfenden et al., 1981)
BEGF750101	0.496376	Conformational parameter of inner helix (Beghin-Dirkx, 1975)
GEIM800110	-0.496184	Aperiodic indices for beta-proteins (Geisow-Roberts, 1980)
ISOY800105	-0.495016	Normalized relative frequency of bend S (Isogai et al., 1980)
AURR980105	-0.494503	Normalized positional residue frequency at helix termini Nc (Aurora-Rose,
CHOC760104	0.494479	Proportion of residues 100% buried (Chothia, 1976)
KIDA850101	-0.49371	Hydrophobicity-related index (Kidera et al., 1985)
KUMS000102	0.492686	Distribution of amino acid residues in the 18 non-redundant families of
QIAN880125	-0.490284	Weights for beta-sheet at the window position of 5 (Qian-Sejnowski, 1988)
WERD780101	0.49005	Propensity to be buried inside (Wertz-Scheraga, 1978)
FUKS010110	0.489779	Entire chain composition of amino acids in intracellular proteins of
PALJ810105	-0.489712	Normalized frequency of turn from LG (Palau et al., 1981)
NOZY710101	0.489011	Transfer energy, organic solvent/water (Nozaki-Tanford, 1971)
LEWP710101	-0.488982	Frequency of occurrence in beta-bends (Lewis et al., 1971)
SIMZ760101	0.487864	Transfer free energy (Simon, 1976), Cited by Charton-Charton (1982)
CHAM830101	-0.485528	The Chou-Fasman parameter of the coil conformation (Charton-Charton, 1983)
ROSM880105	0.485504	Hydropathies of amino acid side chains, pi-values in pH 7.0 (Roseman, 1988)
QIAN880126	-0.48539	Weights for beta-sheet at the window position of 6 (Qian-Sejnowski, 1988)
MEEJ810102	0.484276	Retention coefficient in NaH2PO4 (Meek-Rossetti, 1981)
LAWE840101	0.484141	Transfer free energy, CHP/water (Lawson et al., 1984)
DAYM780201	-0.483486	Relative mutability (Dayhoff et al., 1978b)
ZIMJ680101	0.483369	Hydrophobicity (Zimmerman et al., 1968)
LEVM760106	0.479389	van der Waals parameter R0 (Levitt, 1976)
QIAN880115	-0.479128	Weights for beta-sheet at the window position of -5 (Qian-Sejnowski, 1988)
FASG760104	0.477231	pK-N (Fasman, 1976)
WARP780101	0.47504	Average interactions per side chain atom (Warme-Morgan, 1978)
QIAN880139	0.474853	Weights for coil at the window position of 6 (Qian-Sejnowski, 1988)
GUYH850101	-0.47469	Partition energy (Guy, 1985)
OOBM770103	-0.473685	Long range non-bonded energy per atom (Oobatake-Ooi, 1977)
QIAN880107	0.470932	Weights for alpha-helix at the window position of 0 (Qian-Sejnowski, 1988)
WILM950101	0.468764	Hydrophobicity coefficient in RP-HPLC, C18 with 0.1%TFA/MeCN/H2O (Wilce et
QIAN880132	-0.468322	Weights for coil at the window position of -1 (Qian-Sejnowski, 1988)
OLSK800101	0.468232	Average internal preferences (Olsen, 1980)
MEEJ800102	0.465738	Retention coefficient in HPLC, pH2.1 (Meek, 1980)
RICJ880112	0.465435	Relative preference value at C3 (Richardson-Richardson, 1988)
CASG920101	0.465407	Hydrophobicity scale from native protein structures (Casari-Sippl, 1992)
PONP800103	0.461601	Average gain ratio in surrounding hydrophobicity (Ponnuswamy et al., 1980)
NADH010105	0.460527	Hydropathy scale based on self-information values in the two-state model (25%
CHOP780211	-0.457997	Normalized frequency of C-terminal non beta region (Chou-Fasman, 1978b)
QIAN880109	0.457886	Weights for alpha-helix at the window position of 2 (Qian-Sejnowski, 1988)
NAKH900109	0.456397	AA composition of membrane proteins (Nakashima et al., 1990)
CHOP780208	0.455385	Normalized frequency of N-terminal beta-sheet (Chou-Fasman, 1978b)
JANJ780101	-0.452548	Average accessible surface area (Janin et al., 1978)
YUTK870102	0.452256	Unfolding Gibbs energy in water, pH9.0 (Yutani et al., 1987)
ZHOH040101	0.450375	The stability scale from the knowledge-based atom-atom potential (Zhou-Zhou,
DESM900101	0.45009	Membrane preference for cytochrome b: MPH89 (Degli Esposti et al., 1990)
NAGK730102	0.449108	Normalized frequency of bata-structure (Nagano, 1973)
FAUJ880110	-0.449102	Number of full nonbonding orbitals (Fauchere et al., 1988)
QIAN880116	-0.448599	Weights for beta-sheet at the window position of -4 (Qian-Sejnowski, 1988)
QIAN880114	-0.44612	Weights for beta-sheet at the window position of -6 (Qian-Sejnowski, 1988)
ARGP820101	0.445539	Hydrophobicity index (Argos et al., 1982)
JOND750101	0.444698	Hydrophobicity (Jones, 1975)
CHOP780206	-0.444152	Normalized frequency of N-terminal non helical region (Chou-Fasman, 1978b)
QIAN880128	0.443796	Weights for coil at the window position of -5 (Qian-Sejnowski, 1988)
FAUJ880108	-0.443119	Localized electrical effect (Fauchere et al., 1988)
BEGF750102	0.442076	Conformational parameter of beta-structure (Beghin-Dirkx, 1975)
SUYM030101	0.441047	Linker propensity index (Suyama-Ohara, 2003)
AURR980108	0.439761	Normalized positional residue frequency at helix termini N3 (Aurora-Rose,
KRIW790102	-0.439349	Fraction of site occupied by water (Krigbaum-Komoriya, 1979)
ARGP820103	0.438034	Membrane-buried preference parameters (Argos et al., 1982)
JOND920102	-0.437378	Relative mutability (Jones et al., 1992)
ISOY800104	-0.437373	Normalized relative frequency of bend R (Isogai et al., 1980)
ARGP820102	0.436659	Signal sequence helical potential (Argos et al., 1982)
AURR980114	0.436414	Normalized positional residue frequency at helix termini C2 (Aurora-Rose,
CEDJ970103	0.43543	Composition of amino acids in membrane proteins (percent) (Cedano et al.,
TAKK010101	0.43331	Side-chain contribution to protein stability (kJ/mol) (Takano-Yutani, 2001)
QIAN880111	0.431566	Weights for alpha-helix at the window position of 4 (Qian-Sejnowski, 1988)
PRAM820103	-0.428678	Correlation coefficient in regression analysis (Prabhakaran-Ponnuswamy, 1982)
VINM940104	-0.427838	Normalized flexibility parameters (B-values) for each residue surrounded by
QIAN880108	0.427422	Weights for alpha-helix at the window position of 1 (Qian-Sejnowski, 1988)
JANJ780103	-0.42692	Percentage of exposed residues (Janin et al., 1978)
QIAN880122	0.426885	Weights for beta-sheet at the window position of 2 (Qian-Sejnowski, 1988)
PUNT030101	-0.426564	Knowledge-based membrane-propensity scale from 1D_Helix in MPtopo databases
BROC820102	0.426044	Retention coefficient in HFBA (Browne et al., 1982)
KANM800103	0.425387	Average relative probability of inner helix (Kanehisa-Tsong, 1980)
MAXF760106	-0.424633	Normalized frequency of alpha region (Maxfield-Scheraga, 1976)
FINA910103	-0.42188	Helix termination parameter at posision j-2,j-1,j (Finkelstein et al., 1991)
PARS000102	-0.419787	p-Values of thermophilic proteins based on the distributions of B values
RICJ880113	-0.419653	Relative preference value at C2 (Richardson-Richardson, 1988)
ANDN920101	-0.41832	alpha-CH chemical shifts (Andersen et al., 1992)
BROC820101	0.417114	Retention coefficient in TFA (Browne et al., 1982)
PONP800106	0.416624	Surrounding hydrophobicity in turn (Ponnuswamy et al., 1980)
KARP850101	-0.413791	Flexibility parameter for no rigid neighbors (Karplus-Schulz, 1985)
KARP850102	-0.413711	Flexibility parameter for one rigid neighbor (Karplus-Schulz, 1985)
PTIO830101	0.413501	Helix-coil equilibrium constant (Ptitsyn-Finkelstein, 1983)
TANS770105	-0.412597	Normalized frequency of chain reversal S (Tanaka-Scheraga, 1977)
ZHOH040102	0.410778	The relative stability scale extracted from mutation experiments (Zhou-Zhou,
QIAN880110	0.409997	Weights for alpha-helix at the window position of 3 (Qian-Sejnowski, 1988)
LEVM760101	-0.4094	Hydrophobic parameter (Levitt, 1976)
RACS820104	-0.409257	Average relative fractional occurrence in EL(i) (Rackovsky-Scheraga, 1982)
ROBB760103	0.408738	Information measure for middle helix (Robson-Suzuki, 1976)
AURR980109	0.408472	Normalized positional residue frequency at helix termini N4 (Aurora-Rose,
DESM900102	0.403987	Average membrane preference: AMP07 (Degli Esposti et al., 1990)
NAGK730103	-0.399695	Normalized frequency of coil (Nagano, 1973)
CHOP780205	0.399444	Normalized frequency of C-terminal helix (Chou-Fasman, 1978b)
KRIW790101	-0.398667	Side chain interaction parameter (Krigbaum-Komoriya, 1979)
MAXF760103	-0.397721	Normalized frequency of zeta R (Maxfield-Scheraga, 1976)
KOEP990102	-0.397027	Beta-sheet propensity derived from designed sequences (Koehl-Levitt, 1999)
FUKS010112	0.396072	Entire chain compositino of amino acids in nuclear proteins (percent)
FASG760105	0.395724	pK-C (Fasman, 1976)
NAKH900112	0.395216	Transmembrane regions of mt-proteins (Nakashima et al., 1990)
PONP800104	0.395068	Surrounding hydrophobicity in alpha-helix (Ponnuswamy et al., 1980)
SUEM840101	0.393188	Zimm-Bragg parameter s at 20 C (Sueki et al., 1984)
WILM950102	0.392634	Hydrophobicity coefficient in RP-HPLC, C8 with 0.1%TFA/MeCN/H2O (Wilce et al.
VELV850101	-0.391441	Electron-ion interaction potential (Veljkovic et al., 1985)
COSI940101	-0.391401	Electron-ion interaction potential values (Cosic, 1994)
RACS820112	-0.390537	Average relative fractional occurrence in ER(i-1) (Rackovsky-Scheraga, 1982)
CEDJ970104	0.387251	Composition of amino acids in intracellular proteins (percent) (Cedano et
BURA740101	0.385953	Normalized frequency of alpha-helix (Burgess et al., 1974)
ROSG850101	0.385695	Mean area buried on transfer (Rose et al., 1985)
VHEG790101	-0.383789	Transfer free energy to lipophilic phase (von Heijne-Blomberg, 1979)
KUMS000104	0.38291	Distribution of amino acid residues in the alpha-helices in mesophilic
PALJ810104	0.381999	Normalized frequency of beta-sheet from CF (Palau et al., 1981)
LIFS790101	0.381617	Conformational preference for all beta-strands (Lifson-Sander, 1979)
FODM020101	0.381114	Propensity of amino acids within pi-helices (Fodje-Al-Karadaghi, 2002)
ZIMJ680102	0.380674	Bulkiness (Zimmerman et al., 1968)
NAKH900113	0.379154	Ratio of average and computed composition (Nakashima et al., 1990)
ROBB760106	0.37912	Information measure for pleated-sheet (Robson-Suzuki, 1976)
KANM800104	0.378285	Average relative probability of inner beta-sheet (Kanehisa-Tsong, 1980)
QIAN880112	0.377159	Weights for alpha-helix at the window position of 5 (Qian-Sejnowski, 1988)
GEIM800106	0.376779	Beta-strand indices for beta-proteins (Geisow-Roberts, 1980)
QIAN880130	-0.373682	Weights for coil at the window position of -3 (Qian-Sejnowski, 1988)
CHOP780202	0.373126	Normalized frequency of beta-sheet (Chou-Fasman, 1978b)
KRIW710101	-0.371527	Side chain interaction parameter (Krigbaum-Rubin, 1971)
LIFS790102	0.371363	Conformational preference for parallel beta-strands (Lifson-Sander, 1979)
AURR980101	0.369983	Normalized positional residue frequency at helix termini N4'(Aurora-Rose,
FINA770101	0.369762	Helix-coil equilibrium constant (Finkelstein-Ptitsyn, 1977)
WOEC730101	-0.367332	Polar requirement (Woese, 1973)
HOPT810101	-0.367301	Hydrophilicity value (Hopp-Woods, 1981)
QIAN880120	0.366173	Weights for beta-sheet at the window position of 0 (Qian-Sejnowski, 1988)
QIAN880136	-0.366092	Weights for coil at the window position of 3 (Qian-Sejnowski, 1988)
QIAN880121	0.358497	Weights for beta-sheet at the window position of 1 (Qian-Sejnowski, 1988)
VASM830101	0.357824	Relative population of conformational state A (Vasquez et al., 1983)
OOBM850101	0.357796	Optimized beta-structure-coil equilibrium constant (Oobatake et al., 1985)
MONM990101	-0.357404	Turn propensity scale for transmembrane helices (Monne et al., 1999)
QIAN880101	0.355979	Weights for alpha-helix at the window position of -6 (Qian-Sejnowski, 1988)
AURR980118	0.353823	Normalized positional residue frequency at helix termini C" (Aurora-Rose,
JOND750102	0.353798	pK (-COOH) (Jones, 1975)
FUKS010104	-0.353277	Surface composition of amino acids in nuclear proteins (percent)
VINM940103	-0.353026	Normalized flexibility parameters (B-values) for each residue surrounded by
RICJ880117	-0.352027	Relative preference value at C" (Richardson-Richardson, 1988)
QIAN880124	-0.350281	Weights for beta-sheet at the window position of 4 (Qian-Sejnowski, 1988)
TANS770106	-0.349658	Normalized frequency of chain reversal D (Tanaka-Scheraga, 1977)
ROBB760112	-0.348553	Information measure for coil (Robson-Suzuki, 1976)
GOLD730102	0.347808	Residue volume (Goldsack-Chalifoux, 1973)
GRAR740103	0.347086	Volume (Grantham, 1974)
OOBM850104	-0.345596	Optimized average non-bonded energy per atom (Oobatake et al., 1985)
NAKH900101	0.345271	AA composition of total proteins (Nakashima et al., 1990)
CHAM830104	0.342998	The number of atoms in the side chain labelled 2+1 (Charton-Charton, 1983)
AURR980113	0.34283	Normalized positional residue frequency at helix termini C3 (Aurora-Rose,
NAKH900107	0.342361	AA composition of mt-proteins from fungi and plant (Nakashima et al., 1990)
MUNV940101	-0.341906	Free energy in alpha-helical conformation (Munoz-Serrano, 1994)
LIFS790103	0.341473	Conformational preference for antiparallel beta-strands (Lifson-Sander, 1979)
NAKH900110	0.340756	Normalized composition of membrane proteins (Nakashima et al., 1990)
JOND920101	0.340221	Relative frequency of occurrence (Jones et al., 1992)
AURR980104	-0.339251	Normalized positional residue frequency at helix termini N'(Aurora-Rose,
ROBB760111	-0.338325	Information measure for C-terminal turn (Robson-Suzuki, 1976)
BIGC670101	0.33623	Residue volume (Bigelow, 1967)
KRIW790103	0.335055	Side chain volume (Krigbaum-Komoriya, 1979)
JACR890101	0.334851	Weights from the IFH scale (Jacobs-White, 1989)
KARS160116	-0.33437	Weighted diameter based on the atomic number (maximum eccentricity)
QIAN880119	0.333619	Weights for beta-sheet at the window position of -1 (Qian-Sejnowski, 1988)
PALJ810102	0.332967	Normalized frequency of alpha-helix from CF (Palau et al., 1981)
GEIM800107	0.332658	Beta-strand indices for alpha/beta-proteins (Geisow-Roberts, 1980)
KARS160118	-0.328842	Average weighted atomic number or degree based on atomic number in the graph
FINA910101	-0.328681	Helix initiation parameter at posision i-1 (Finkelstein et al., 1991)
BHAR880101	-0.327798	Average flexibility indices (Bhaskaran-Ponnuswamy, 1988)
GEOR030105	0.325949	Linker propensity from small dataset (linker length is less than six
KARS160110	-0.323915	Minimum eigenvalue of the weighted Laplacian matrix of the graph
PALJ810113	-0.323753	Normalized frequency of turn in all-alpha class (Palau et al., 1981)
MAXF760101	0.321615	Normalized frequency of alpha-helix (Maxfield-Scheraga, 1976)
RACS820101	-0.320169	Average relative fractional occurrence in A0(i) (Rackovsky-Scheraga, 1982)
OOBM850103	0.319049	Optimized transfer energy parameter (Oobatake et al., 1985)
BUNA790102	-0.313496	alpha-CH chemical shifts (Bundi-Wuthrich, 1979)
WOLS870103	-0.312407	Principal property value z3 (Wold et al., 1987)
PALJ810114	-0.309609	Normalized frequency of turn in all-beta class (Palau et al., 1981)
CHOP780201	0.309519	Normalized frequency of alpha-helix (Chou-Fasman, 1978b)
FUKS010101	0.309254	Surface composition of amino acids in intracellular proteins of thermophiles
NAKH900103	0.308353	AA composition of mt-proteins (Nakashima et al., 1990)
HUTJ700101	0.307756	Heat capacity (Hutchens, 1970)
CEDJ970102	0.307575	Composition of amino acids in anchored proteins (percent) (Cedano et al.,
MEEJ800101	0.307075	Retention coefficient in HPLC, pH7.4 (Meek, 1980)
TANS770101	0.306888	Normalized frequency of alpha-helix (Tanaka-Scheraga, 1977)
WEBA780101	-0.302422	RF value in high salt chromatography (Weber-Lacey, 1978)
AURR980112	0.302085	Normalized positional residue frequency at helix termini C4 (Aurora-Rose,
KUMS000103	0.302085	Distribution of amino acid residues in the alpha-helices in thermophilic
GEOR030108	0.300395	Linker propensity from helical (annotated by DSSP) dataset (George-Heringa,
QIAN880105	0.299956	Weights for alpha-helix at the window position of -2 (Qian-Sejnowski, 1988)
NAGK730101	0.299583	Normalized frequency of alpha-helix (Nagano, 1973)
PALJ810101	0.29928	Normalized frequency of alpha-helix from LG (Palau et al., 1981)
TSAJ990101	0.299185	Volumes including the crystallographic waters using the ProtOr (Tsai et al.,
WERD780102	-0.298877	Free energy change of epsilon(i) to epsilon(ex) (Wertz-Scheraga, 1978)
GEOR030109	-0.298487	Linker propensity from non-helical (annotated by DSSP) dataset
LEVM780104	0.298158	Normalized frequency of alpha-helix, unweighted (Levitt, 1978)
SNEP660102	0.297924	Principal component II (Sneath, 1966)
ROBB760105	0.29766	Information measure for extended (Robson-Suzuki, 1976)
RACS820103	-0.296163	Average relative fractional occurrence in AL(i) (Rackovsky-Scheraga, 1982)
CHOP780209	0.295929	Normalized frequency of C-terminal beta-sheet (Chou-Fasman, 1978b)
ROBB760107	-0.294916	Information measure for extended without H-bond (Robson-Suzuki, 1976)
HARY940101	0.294242	Mean volumes of residues buried in protein interiors (Harpaz et al., 1994)
QIAN880123	-0.293922	Weights for beta-sheet at the window position of 3 (Qian-Sejnowski, 1988)
ROBB760101	0.292032	Information measure for alpha-helix (Robson-Suzuki, 1976)
NAKH900105	0.291032	AA composition of mt-proteins from animal (Nakashima et al., 1990)
TSAJ990102	0.289999	Volumes not including the crystallographic waters using the ProtOr (Tsai et
KANM800101	0.288171	Average relative probability of helix (Kanehisa-Tsong, 1980)
AURR980111	0.285539	Normalized positional residue frequency at helix termini C5 (Aurora-Rose,
NADH010106	0.284908	Hydropathy scale based on self-information values in the two-state model (36%
OOBM850105	-0.284554	Optimized side chain interaction parameter (Oobatake et al., 1985)
QIAN880113	0.283931	Weights for alpha-helix at the window position of 6 (Qian-Sejnowski, 1988)
AURR980120	0.281464	Normalized positional residue frequency at helix termini C4' (Aurora-Rose,
RICJ880101	-0.280189	Relative preference value at N" (Richardson-Richardson, 1988)
RICJ880102	-0.280189	Relative preference value at N' (Richardson-Richardson, 1988)
RICJ880109	0.279437	Relative preference value at Mid (Richardson-Richardson, 1988)
ZASB820101	0.278806	Dependence of partition coefficient on ionic strength (Zaslavsky et al.,
ISOY800101	0.278276	Normalized relative frequency of alpha-helix (Isogai et al., 1980)
PALJ810115	-0.276215	Normalized frequency of turn in alpha+beta class (Palau et al., 1981)
GEOR030107	-0.275885	Linker propensity from long dataset (linker length is greater than 14
KANM800102	0.274244	Average relative probability of beta-sheet (Kanehisa-Tsong, 1980)
CEDJ970101	0.273671	Composition of amino acids in extracellular proteins (percent) (Cedano et
FAUJ880113	0.271792	pK-a(RCOOH) (Fauchere et al., 1988)
RICJ880111	0.27141	Relative preference value at C4 (Richardson-Richardson, 1988)
CRAJ730101	0.270654	Normalized frequency of middle helix (Crawford et al., 1973)
HUTJ700102	0.269561	Absolute entropy (Hutchens, 1970)
RICJ880104	0.267744	Relative preference value at N1 (Richardson-Richardson, 1988)
SNEP660101	0.267377	Principal component I (Sneath, 1966)
QIAN880106	0.265249	Weights for alpha-helix at the window position of -1 (Qian-Sejnowski, 1988)
PALJ810108	0.264771	Normalized frequency of alpha-helix in alpha+beta class (Palau et al., 1981)
BLAM930101	0.263892	Alpha helix propensity of position 44 in T4 lysozyme (Blaber et al., 1993)
CHOC750101	0.261645	Average volume of buried residue (Chothia, 1975)
AURR980110	0.261031	Normalized positional residue frequency at helix termini N5 (Aurora-Rose,
GARJ730101	0.260828	Partition coefficient (Garel et al., 1973)
PTIO830102	0.260148	Beta-coil equilibrium constant (Ptitsyn-Finkelstein, 1983)
LEVM780101	0.258099	Normalized frequency of alpha-helix, with weights (Levitt, 1978)
PRAM900102	0.258099	Relative frequency in alpha-helix (Prabhakaran, 1990)
ROBB760104	0.257657	Information measure for C-terminal helix (Robson-Suzuki, 1976)
GEIM800101	0.257466	Alpha-helix indices (Geisow-Roberts, 1980)
WIMW960101	0.255291	Free energies of transfer of AcWl-X-LL peptides from bilayer interface to
NAKH920107	0.255025	AA composition of EXT of multi-spanning proteins (Nakashima-Nishikawa, 1992)
NAKH900102	0.254478	SD of AA composition of total proteins (Nakashima et al., 1990)
PRAM900101	-0.249889	Hydrophobicity (Prabhakaran, 1990)
ENGD860101	-0.249708	Hydrophobicity index (Engelman et al., 1986)
QIAN880104	0.247727	Weights for alpha-helix at the window position of -3 (Qian-Sejnowski, 1988)
QIAN880103	0.247692	Weights for alpha-helix at the window position of -4 (Qian-Sejnowski, 1988)
DAYM780101	0.245041	Amino acid composition (Dayhoff et al., 1978a)
GEOR030106	0.243535	Linker propensity from medium dataset (linker length is between six and 14
AVBF000107	-0.241885	Slopes tripeptide FDPB PARSE neutral (Avbelj, 2000)
MUNV940103	-0.241799	Free energy in beta-strand conformation (Munoz-Serrano, 1994)
KARS160122	-0.236779	Weighted second smallest eigenvalue of the weighted Laplacian matrix
AURR980115	0.236135	Normalized positional residue frequency at helix termini C1 (Aurora-Rose,
JUKT750101	0.235895	Amino acid distribution (Jukes et al., 1975)
CHOP780215	-0.232115	Frequency of the 4th residue in turn (Chou-Fasman, 1978b)
KARS160120	0.231651	Weighted minimum eigenvalue based on the atomic numbers
FAUJ880102	0.230176	Smoothed upsilon steric parameter (Fauchere et al., 1988)
LEVM760107	0.227911	van der Waals parameter epsilon (Levitt, 1976)
KOEP990101	-0.22238	Alpha-helix propensity derived from designed sequences (Koehl-Levitt, 1999)
CHAM810101	0.221286	Steric parameter (Charton, 1981)
QIAN880127	0.220439	Weights for coil at the window position of -6 (Qian-Sejnowski, 1988)
GEOR030104	0.218339	Linker propensity from 3-linker dataset (George-Heringa, 2003)
PALJ810109	0.216426	Normalized frequency of alpha-helix in alpha/beta class (Palau et al., 1981)
WILM950103	-0.215626	Hydrophobicity coefficient in RP-HPLC, C4 with 0.1%TFA/MeCN/H2O (Wilce et al.
RICJ880116	0.215454	Relative preference value at C' (Richardson-Richardson, 1988)
TANS770108	-0.212489	Normalized frequency of zeta R (Tanaka-Scheraga, 1977)
AVBF000104	-0.211124	Slopes tripeptides, LD VFF neutral (Avbelj, 2000)
CHAM820102	0.210298	Free energy of solution in water, kcal/mole (Charton-Charton, 1982)
PALJ810111	0.209851	Normalized frequency of beta-sheet in alpha+beta class (Palau et al., 1981)
CHAM820101	0.209543	Polarizability parameter (Charton-Charton, 1982)
CHOP780207	-0.205292	Normalized frequency of C-terminal non helical region (Chou-Fasman, 1978b)
AURR980102	-0.204034	Normalized positional residue frequency at helix termini N"' (Aurora-Rose,
FASG760103	0.204026	Optical rotation (Fasman, 1976)
MUNV940102	-0.202836	Free energy in alpha-helical region (Munoz-Serrano, 1994)
KARP850103	-0.202193	Flexibility parameter for two rigid neighbors (Karplus-Schulz, 1985)
OOBM770104	-0.200347	Average non-bonded energy per residue (Oobatake-Ooi, 1977)
FAUJ880107	-0.198998	N.m.r. chemical shift of alpha-carbon (Fauchere et al., 1988)
HUTJ700103	0.198439	Entropy of formation (Hutchens, 1970)
RACS820107	-0.198293	Average relative fractional occurrence in A0(i-1) (Rackovsky-Scheraga, 1982)
PONJ960101	0.197715	Average volumes of residues (Pontius et al., 1996)
PRAM820102	-0.195519	Slope in regression analysis x 1.0E1 (Prabhakaran-Ponnuswamy, 1982)
ONEK900101	0.19546	Delta G values for the peptides extrapolated to 0 M urea (O'Neil-DeGrado,
MCMT640101	0.193417	Refractivity (McMeekin et al., 1964), Cited by Jones (1975)
OOBM770102	-0.187991	Short and medium range non-bonded energy per atom (Oobatake-Ooi, 1977)
SUEM840102	0.18567	Zimm-Bragg parameter sigma x 1.0E4 (Sueki et al., 1984)
GEIM800109	-0.183191	Aperiodic indices for alpha-proteins (Geisow-Roberts, 1980)
NAKH900104	0.182897	Normalized composition of mt-proteins (Nakashima et al., 1990)
RACS820113	-0.182819	Value of theta(i) (Rackovsky-Scheraga, 1982)
JUNJ780101	0.179855	Sequence frequency (Jungck, 1978)
BURA740102	0.179845	Normalized frequency of extended structure (Burgess et al., 1974)
FAUJ880101	0.179758	Graph shape index (Fauchere et al., 1988)
GEIM800104	0.178889	Alpha-helix indices for alpha/beta-proteins (Geisow-Roberts, 1980)
ONEK900102	-0.176959	Helix formation parameters (delta delta G) (O'Neil-DeGrado, 1990)
RACS820108	0.176146	Average relative fractional occurrence in AR(i-1) (Rackovsky-Scheraga, 1982)
NAKH900106	0.174112	Normalized composition from animal (Nakashima et al., 1990)
MUNV940105	0.173766	Free energy in beta-strand region (Munoz-Serrano, 1994)
OOBM850102	-0.168769	Optimized propensity to form reverse turn (Oobatake et al., 1985)
KARS160114	-0.168053	Average weighted eccentricity based on the the atomic number
GUYH850103	0.168039	Apparent partition energies calculated from Robson-Osguthorpe index (Guy,
AURR980119	0.167815	Normalized positional residue frequency at helix termini C"' (Aurora-Rose,
NAKH920104	0.166916	AA composition of EXT2 of single-spanning proteins (Nakashima-Nishikawa,
CHAM830108	-0.166283	A parameter of charge transfer donor capability (Charton-Charton, 1983)
EISD860102	-0.166101	Atom-based hydrophobic moment (Eisenberg-McLachlan, 1986)
RICJ880110	0.166072	Relative preference value at C5 (Richardson-Richardson, 1988)
PALJ810110	0.165505	Normalized frequency of beta-sheet in all-beta class (Palau et al., 1981)
PALJ810112	0.163848	Normalized frequency of beta-sheet in alpha/beta class (Palau et al., 1981)
HOPA770101	-0.161444	Hydration number (Hopfinger, 1971), Cited by Charton-Charton (1982)
CHOC760101	0.160242	Residue accessible surface area in tripeptide (Chothia, 1976)
FAUJ880103	0.1593	Normalized van der Waals volume (Fauchere et al., 1988)
NAKH920106	0.157866	AA composition of CYT of multi-spanning proteins (Nakashima-Nishikawa, 1992)
YANJ020101	0.154938	Side-chain conformation by gaussian evolutionary method (Yang et al., 2002)
VASM830102	-0.152601	Relative population of conformational state C (Vasquez et al., 1983)
LEVM760103	-0.152437	Side chain angle theta(AAR) (Levitt, 1976)
DIGM050101	-0.150453	Hydrostatic pressure asymmetry index, PAI (Di Giulio, 2005)
RACS820110	0.149933	Average relative fractional occurrence in EL(i-1) (Rackovsky-Scheraga, 1982)
WOLS870102	-0.148189	Principal property value z2 (Wold et al., 1987)
BUNA790103	-0.147739	Spin-spin coupling constants 3JHalpha-NH (Bundi-Wuthrich, 1979)
WERD780103	-0.147642	Free energy change of alpha(Ri) to alpha(Rh) (Wertz-Scheraga, 1978)
NAKH920102	0.146945	AA composition of CYT2 of single-spanning proteins (Nakashima-Nishikawa,
GEOR030102	0.14531	Linker propensity from 1-linker dataset (George-Heringa, 2003)
QIAN880118	0.142989	Weights for beta-sheet at the window position of -2 (Qian-Sejnowski, 1988)
GEIM800102	0.136627	Alpha-helix indices for alpha-proteins (Geisow-Roberts, 1980)
NAKH900108	0.136519	Normalized composition from fungi and plant (Nakashima et al., 1990)
KARS160121	-0.136481	Weighted average eigenvalue based on the atomic numbers
RACS820102	0.135815	Average relative fractional occurrence in AR(i) (Rackovsky-Scheraga, 1982)
AVBF000103	-0.134166	Slopes tripeptide, FDPB VFF neutral (Avbelj, 2000)
DAWD720101	0.132567	Size (Dawson, 1972)
SNEP660103	0.132206	Principal component III (Sneath, 1966)
KARS160112	-0.131778	Second smallest eigenvalue of the Laplacian matrix of the graph
RADA880106	0.131118	Accessible surface area (Radzicka-Wolfenden, 1988)
CHAM830102	-0.130767	A parameter defined from the residuals obtained from the best correlation of
MAXF760105	0.130556	Normalized frequency of zeta L (Maxfield-Scheraga, 1976)
LEVM780102	0.130366	Normalized frequency of beta-sheet, with weights (Levitt, 1978)
PRAM900103	0.130366	Relative frequency in beta-sheet (Prabhakaran, 1990)
PRAM820101	-0.128694	Intercept in regression analysis (Prabhakaran-Ponnuswamy, 1982)
AVBF000106	-0.127745	Slopes tripeptide FDPB VFF all (Avbelj, 2000)
GEOR030101	0.12587	Linker propensity from all dataset (George-Heringa, 2003)
RADA880103	0.120549	Transfer free energy from vap to chx (Radzicka-Wolfenden, 1988)
ZIMJ680104	0.119406	Isoelectric point (Zimmerman et al., 1968)
QIAN880129	0.118661	Weights for coil at the window position of -4 (Qian-Sejnowski, 1988)
GEIM800105	0.112906	Beta-strand indices (Geisow-Roberts, 1980)
AVBF000108	-0.112422	Slopes dekapeptide, FDPB VFF neutral (Avbelj, 2000)
QIAN880138	0.111564	Weights for coil at the window position of 5 (Qian-Sejnowski, 1988)
RICJ880115	0.109775	Relative preference value at C-cap (Richardson-Richardson, 1988)
GEIM800103	0.109479	Alpha-helix indices for beta-proteins (Geisow-Roberts, 1980)
NAKH920101	0.109042	AA composition of CYT of single-spanning proteins (Nakashima-Nishikawa, 1992)
FINA910104	0.109002	Helix termination parameter at posision j+1 (Finkelstein et al., 1991)
RACS820106	-0.106063	Average relative fractional occurrence in ER(i) (Rackovsky-Scheraga, 1982)
OOBM770105	-0.102288	Short and medium range non-bonded energy per residue (Oobatake-Ooi, 1977)
KARS160108	-0.101912	Average weighted degree (total degree, divided by the number of vertices)
AVBF000105	-0.100048	Slopes tripeptide, FDPB VFF noside (Avbelj, 2000)
CHOP780204	-0.0967711	Normalized frequency of N-terminal helix (Chou-Fasman, 1978b)
KHAG800101	-0.0956763	The Kerr-constant increments (Khanarian-Moore, 1980)
AVBF000109	0.0928933	Slopes proteins, FDPB VFF neutral (Avbelj, 2000)
MUNV940104	0.0897316	Free energy in beta-strand region (Munoz-Serrano, 1994)
KARS160105	0.0887211	Average eccentricity (Karkbara-Knisley, 2016)
RICJ880105	-0.0885663	Relative preference value at N2 (Richardson-Richardson, 1988)
KARS160117	-0.0873031	Total weighted atomic number of the graph (obtained by summing all the atomic
TANS770109	-0.0845062	Normalized frequency of coil (Tanaka-Scheraga, 1977)
CHAM830103	-0.0841618	The number of atoms in the side chain labelled 1+1 (Charton-Charton, 1983)
FUKS010102	-0.0838863	Surface composition of amino acids in intracellular proteins of mesophiles
WILM950104	-0.0820006	Hydrophobicity coefficient in RP-HPLC, C18 with 0.1%TFA/2-PrOH/MeCN/H2O
AURR980117	0.0818262	Normalized positional residue frequency at helix termini C' (Aurora-Rose,
KARS160113	0.0806195	Weighted domination number using the atomic number (Karkbara-Knisley, 2016)
PALJ810103	0.0779697	Normalized frequency of beta-sheet from LG (Palau et al., 1981)
ROBB760102	-0.0778381	Information measure for N-terminal helix (Robson-Suzuki, 1976)
KARS160104	0.0759882	Weighted domination number (Karkbara-Knisley, 2016)
CHAM830105	-0.0735113	The number of atoms in the side chain labelled 3+1 (Charton-Charton, 1983)
KARS160119	-0.0717263	Weighted maximum eigenvalue based on the atomic numbers
QIAN880117	-0.0715042	Weights for beta-sheet at the window position of -3 (Qian-Sejnowski, 1988)
LEVM780105	0.0708264	Normalized frequency of beta-sheet, unweighted (Levitt, 1978)
RACS820111	0.0658083	Average relative fractional occurrence in E0(i-1) (Rackovsky-Scheraga, 1982)
ISOY800106	-0.0653378	Normalized relative frequency of helix end (Isogai et al., 1980)
AURR980107	0.0638551	Normalized positional residue frequency at helix termini N2 (Aurora-Rose,
ROSM880103	-0.0635611	Loss of Side chain hydropathy by helix formation (Roseman, 1988)
QIAN880137	-0.061927	Weights for coil at the window position of 4 (Qian-Sejnowski, 1988)
ISOY800102	-0.0585306	Normalized relative frequency of extended structure (Isogai et al., 1980)
VASM830103	-0.057909	Relative population of conformational state E (Vasquez et al., 1983)
LEVM760105	0.0577554	Radius of gyration of side chain (Levitt, 1976)
KARS160115	-0.0545693	Weighted radius based on the atomic number (minimum eccentricity)
AVBF000102	0.0533303	Screening coefficients gamma, non-local (Avbelj, 2000)
KARS160111	-0.0498606	Average eigenvalue of the Laplacian matrix of the the graph
ZIMJ680103	-0.0481467	Polarity (Zimmerman et al., 1968)
MAXF760104	0.0458	Normalized frequency of left-handed alpha-helix (Maxfield-Scheraga, 1976)
RICJ880106	0.045711	Relative preference value at N3 (Richardson-Richardson, 1988)
FAUJ880106	0.0441277	STERIMOL maximum width of the side chain (Fauchere et al., 1988)
FINA910102	0.0438811	Helix initiation parameter at posision i,i+1,i+2 (Finkelstein et al., 1991)
FAUJ880105	-0.0419043	STERIMOL minimum width of the side chain (Fauchere et al., 1988)
KARS160109	0.0419027	Maximum eigenvalue of the weighted Laplacian matrix of the graph
ISOY800108	-0.0408182	Normalized relative frequency of coil (Isogai et al., 1980)
NADH010107	0.0396812	Hydropathy scale based on self-information values in the two-state model (50%
AURR980106	0.0392045	Normalized positional residue frequency at helix termini N1 (Aurora-Rose,
KARS160106	-0.0381705	Radius (minimum eccentricity) (Karkbara-Knisley, 2016)
QIAN880102	0.0371052	Weights for alpha-helix at the window position of -5 (Qian-Sejnowski, 1988)
TANS770102	0.035797	Normalized frequency of isolated helix (Tanaka-Scheraga, 1977)
TANS770107	0.0346279	Normalized frequency of left-handed helix (Tanaka-Scheraga, 1977)
RACS820114	0.0337082	Value of theta(i-1) (Rackovsky-Scheraga, 1982)
WERD780104	0.033155	Free energy change of epsilon(i) to alpha(Rh) (Wertz-Scheraga, 1978)
ISOY800107	-0.0319329	Normalized relative frequency of double bend (Isogai et al., 1980)
CEDJ970105	-0.0307518	Composition of amino acids in nuclear proteins (percent) (Cedano et al.,
AURR980103	-0.0271662	Normalized positional residue frequency at helix termini N" (Aurora-Rose,
PALJ810107	0.0254741	Normalized frequency of alpha-helix in all-alpha class (Palau et al., 1981)
TANS770103	0.0219329	Normalized frequency of extended structure (Tanaka-Scheraga, 1977)
AURR980116	0.0213415	Normalized positional residue frequency at helix termini Cc (Aurora-Rose,
KIMC930101	0.0205086	Thermodynamic beta sheet propensity (Kim-Berg, 1993)
KARS160101	0.0178198	Number of vertices (order of the graph) (Karkbara-Knisley, 2016)
KARS160103	0.0178198	Total weighted degree of the graph (obtained by adding all the weights of
FAUJ880112	-0.017674	Negative charge (Fauchere et al., 1988)
KLEP840101	0.017674	Net charge (Klein et al., 1984)
NAKH920103	-0.0174876	AA composition of EXT of single-spanning proteins (Nakashima-Nishikawa, 1992)
FUKS010111	-0.0153443	Entire chain composition of amino acids in extracellular proteins of
LEVM760104	0.0146817	Side chain torsion angle phi(AAAR) (Levitt, 1976)
RACS820105	0.0135608	Average relative fractional occurrence in E0(i) (Rackovsky-Scheraga, 1982)
AVBF000101	0.0135079	Screening coefficients gamma, local (Avbelj, 2000)
RICJ880108	0.0104577	Relative preference value at N5 (Richardson-Richardson, 1988)
GEOR030103	-0.00964784	Linker propensity from 2-linker dataset (George-Heringa, 2003)
KARS160107	0.00960512	Diameter (maximum eccentricity) (Karkbara-Knisley, 2016)
MAXF760102	0.00939387	Normalized frequency of extended structure (Maxfield-Scheraga, 1976)
FAUJ880104	0.00826997	STERIMOL length of the side chain (Fauchere et al., 1988)
RACS820109	-0.00816862	Average relative fractional occurrence in AL(i-1) (Rackovsky-Scheraga, 1982)
BUNA790101	-0.00693778	alpha-NH chemical shifts (Bundi-Wuthrich, 1979)
CHAM830106	-0.00542199	The number of bonds in the longest chain (Charton-Charton, 1983)
KARS160102	0.00353325	Number of edges (size of the graph) (Karkbara-Knisley, 2016)
LEVM760102	-0.00296804	Distance between C-alpha and centroid of side chain (Levitt, 1976)
FASG760101	0.00170346	Molecular weight (Fasman, 1976)

## Sheet: Table S2 
Table S2. Characteristics of plasmids used in this study
plasmid	Relevant genotype	refferences
pPAP_scFv	AOX1prom-MFa-scFv-AOX1t, G418	Ito et al. (2020)
pPAP_V10A_scFv	AOX1prom-MFa(V10A)-scFv-AOX1t, G418	This study
pPAP_L11V_scFv	AOX1prom-MFa(L11V)-scFv-AOX1t, G418	This study
pPAP_T26A_scFv	AOX1prom-MFa(T26A)-scFv-AOX1t, G418	This study
pPAP_V38A_scFv	AOX1prom-MFa(V38A)-scFv-AOX1t, G418	This study
pPAP_G40D_scFv	AOX1prom-MFa(G40D)-scFv-AOX1t, G418	This study
pPAP_L42S_scFv	AOX1prom-MFa(L42S)-scFv-AOX1t, G418	This study
pPAP_D43G_scFv	AOX1prom-MFa(D43G)-scFv-AOX1t, G418	This study
pPAP_L44S_scFv	AOX1prom-MFa(L44S)-scFv-AOX1t, G418	This study
pPAP_F48S_scFv	AOX1prom-MFa(F48S)-scFv-AOX1t, G418	This study
pPAP_V50A_scFv	AOX1prom-MFa(V50A)-scFv-AOX1t, G418	This study
pPAP_V52A_scFv	AOX1prom-MFa(V52A)-scFv-AOX1t, G418	This study
pPAP_F55L_scFv	AOX1prom-MFa(F55L)-scFv-AOX1t, G418	This study
pPAP_N57D_scFv	AOX1prom-MFa(N57D)-scFv-AOX1t, G418	This study
pPAP_N61D_scFv	AOX1prom-MFa(N61D)-scFv-AOX1t, G418	This study
pPAP_L63S_scFv	AOX1prom-MFa(L63S)-scFv-AOX1t, G418	This study
pPAP_L64S_scFv	AOX1prom-MFa(L64S)-scFv-AOX1t, G418	This study
pPAP_F65S_scFv	AOX1prom-MFa(F65S)-scFv-AOX1t, G418	This study
pPAP_I66T_scFv	AOX1prom-MFa(I66T)-scFv-AOX1t, G418	This study
pPAP_I70T_scFv	AOX1prom-MFa(I70T)-scFv-AOX1t, G418	This study
pPAP_app8_scFv	AOX1prom-MFa(app8 mutations)-scFv-AOX1t, G418	This study, Rakesttraw et al.(2009)
pPAP_appS4_scFv	AOX1prom-MFa(appS4 mutations)-scFv-AOX1t, G418	This study, Rakesttraw et al.(2009)
pPAP_2xAdv_scFv	AOX1prom-MFa(V50A/L42S)-scFv-AOX1t, G418	This study
pPAP_3xAdv_scFv	AOX1prom-MFa(V52A/L42S/V38A)-scFv-AOX1t, G418	This study
pPAP_4xAdv_scFv	AOX1prom-MFa(V52A/L42S/V38A/L63S)-scFv-AOX1t, G418	This study
pPAP_8xAdv_scFv	AOX1prom-MFa(V38A/G40D/L42S/V50A/L63S/L64S/F65S/I66T)-scFv-AOX1t, G418	This study
pPGP_scFv	Pp_GAPDHprom-MFa-scFv-AOX1t, G418	Ito et al. (2020)
pPGP_V38A_scFv	Pp_GAPDHprom-MFa(V38A)-scFv-AOX1t, G418	This study
pPGP_L42S_scFv	Pp_GAPDHprom-MFa(L42S)-scFv-AOX1t, G418	This study
pPGP_V50A_scFv	Pp_GAPDHprom-MFa(V50A)-scFv-AOX1t, G418	This study
pPGP_L63S_scFv	Pp_GAPDHprom-MFa(L63S)-scFv-AOX1t, G418	This study
pPGP_2xAdv_scFv	Pp_GAPDHprom-MFa(L42S/V50A)-scFv-AOX1t, G418	This study
pPGP_3xAdv_scFv	Pp_GAPDHprom-MFa(V38A/L42S/V50A)-scFv-AOX1t, G418	This study
pPGP_4xAdv_scFv	Pp_GAPDHprom-MFa(V38A/L42S/V50A/L63S)-scFv-AOX1t, G418	This study
pPGP_8xAdv_scFv	Pp_GAPDHprom-MFa(V38A/G40D/L42S/V50A/L63S/L64S/F65S/I66T)-scFv-AOX1t, G418	This study
pPGP_app8_scFv	Pp_GAPDHprom-MFa(app8 mutations)-scFv-AOX1t, G418	This study, Rakesttraw et al.(2009)
pPAP_mUkG1	AOX1prom-MFa-mUkG1-AOX1t, G418	This study
pPAP_V38A_mUkG1	AOX1prom-MFa(V38A)-mUkG1-AOX1t, G418	This study
pPAP_L42S_mUkG1	AOX1prom-MFa(L42S)-mUkG1-AOX1t, G418	This study
pPAP_V50A_mUkG1	AOX1prom-MFa(V50A)-mUkG1-AOX1t, G418	This study
pPAP_L63S_mUkG1	AOX1prom-MFa(L63S)-mUkG1-AOX1t, G418	This study
pPAP_2xAdv_mUkG1	AOX1prom-Mfa(L42S/V50A)-mUkG1-AOX1t, G418	This study
pPAP_3xAdv_mUkG1	AOX1prom-Mfa(V38A/L42S/V50A)-mUkG1-AOX1t, G418	This study
pPAP_4xAdv_mUkG1	AOX1prom-Mfa(V38A/L42S/V50A/L63S)-mUkG1-AOX1t, G418	This study
pPAP_8xAdv_mUkG1	AOX1prom-MFa(V38A/G40D/L42S/V50A/L63S/L64S/F65S/I66T)-mUkG1-AOX1t, G418	This study
pPAP_app8_mUkG1	AOX1prom-MFa(app8 mutations)-mUkG1-AOX1t, G418	This study, Rakesttraw et al.(2009)
pPGP_mUkG1	Pp_GAPDHprom-MFa-mUkG1-AOX1t, G418	This study
pPGP_L42S_mUkG1	Pp_GAPDHprom-MFa(L42S)-mUkG1-AOX1t, G418	This study
pPGP_V50A_mUkG1	Pp_GAPDHprom-MFa(V50A)-mUkG1-AOX1t, G418	This study
pPGP_app8_mUkG1	Pp_GAPDHprom-MFa(app8)-mUkG1-AOX1t, G418	This study
pPAP_BGL1	AOX1prom-MFa-BGL1-AOX1t, G418	Ito et al. (2020)
pPAP_V38A_BGL1	AOX1prom-MFa(V38A)-BGL1-AOX1t, G418	This study
pPAP_L42S_BGL1	AOX1prom-MFa(L42S)-BGL1-AOX1t, G418	This study
pPAP_V50A_BGL1	AOX1prom-MFa(V50A)-BGL1-AOX1t, G418	This study
pPAP_L63S_BGL1	AOX1prom-MFa(L63S)-BGL1-AOX1t, G418	This study
pPAP_2xAdv_BGL1	AOX1prom-Mfa(L42S/V50A)-BGL1-AOX1t, G418	This study
pPAP_3xAdv_BGL1	AOX1prom-Mfa(V38A/L42S/V50A)-BGL1-AOX1t, G418	This study
pPAP_4Adv_BGL1	AOX1prom-Mfa(V38A/L42S/V50A/L63S)-BGL1-AOX1t, G418	This study
pPAP_8xAdv_BGL1	AOX1prom-MFa(L42SV50AV38AL63S G40D/L64S/F65S/I66T)-BGL1-AOX1t, G418	This study
pPAP_app8_BGL1	AOX1prom-MFa(app8 mutations)-BGL1-AOX1t, G418	This study
pPAP_Blin	AOX1prom-MFa-Blinatumomab-AOX1t, G418	This study
pPAP_V38A_Blin	AOX1prom-MFa(V38A)-Blinatumomab-AOX1t, G418	This study
pPAP_L42S_Blin	AOX1prom-MFa(L42S)-Blinatumomab-AOX1t, G418	This study
pPAP_V50A_Blin	AOX1prom-MFa(V50A)-Blinatumomab-AOX1t, G418	This study
pPAP_L63S_Blin	AOX1prom-MFa(l63S)-Blinatumomab-AOX1t, G418	This study
pPAP_2xAdv_Blin	AOX1prom-MFa(L42S/V50A)-Blinatumomab-AOX1t, G418	This study
pPAP_3xAdv_Blin	AOX1prom-MFa(V38A/L42S/V50A)-Blinatumomab-AOX1t, G418	This study
pPAP_4xAdv_Blin	AOX1prom-MFa(V38A/L42S/V50A/L63S)-Blinatumomab-AOX1t, G418	This study
pPAP_8xAdv_Blin	AOX1prom-MFa(V38A/G40D/L42S/V50A/L63S/L64S/F65S/I66T)-Blinatumomab-AOX1t, G418	This study
pPAP_app8_Blin	AOX1prom-MFa(app8 mutations)-Blinatumomab-AOX1t, G418	This study
pPKP_E2Crimson	Pp_KAR2prom-E2Crimson-AOX1t, ARG4	This study

## Sheet: Table S3
Table S3. Primers used in this study
Name	Forward sequence (5'→3')	Reverse sequence (5'→3')	Descriptions
Constructions of plasmid for simgle amino acid substitution of MFa signal
MFa(V10A)	ATAAAGCTGCAGTAAAAATTGAAG	ATAAAgCTGCAGTAAAAATTGAAG
MFa(L11V)	gTaTTCGCAGCATCCTCCGCAT	AACTGCAGTAAAAATTGAAGGAAATC
MFa(T26A)	gCAGAAGATGAAACGGCACAAATTC	TGTAGTGTTGACTGGAGCAG
MFa(V38A)	cCATCGGTTACTTAGATTTAGAAG	CAGCTTCAGCCGGAATTTGTGC
MFa(G40D)	aTTACTTAGATTTAGAAGGGGA	CGATGACAGCTTCAGCCGGAA
MFa(L42S)	cAGATTTAGAAGGGGATTTCG	AGTAACCGATGACAGCTTCAG
MFa(D43G)	gTTTAGAAGGGGATTTCGATG	CTAAGTAACCGATGACAGCTTC
MFa(L44S)	cAGAAGGGGATTTCGATGTTGC	AATCTAAGTAACCGATGACAG
MFa(F48S)	cCGATGTTGCTGTTTTGCCATTTTC	AATCCCCTTCTAAATCTAAGTAAC
MFa(V52A)	GATGTTGCTGcTTTGCCATTTTCC	GAAATCCCCTTCTAAATCTAAG
MFa(F55L)	gTCCAACAGCACAAATAACG	AATGGCAAAACAGCAACATCG
MFa(N57D)	gACAGCACAAATAACGGGTTATTG	GGAAAATGGCAAAACAGCAACATC
MFa(N61D)	CGGGTTATTGTTTATAAATACTAC	TcATTTGTGCTGTTGGAAAATGG
MFa(L63S)	TGTTTATAAATACTACTATTGCCAG	ATgACCCGTTATTTGTGCTGTTG
MFa(L64S)	ctTTTATAAATACTACTATTGCCAGCATTG	ATAACCCGTTATTTGTGCTGTTG
MFa(F65S)	cTATAAATACTACTATTGCCAGCATTG	ACAATAACCCGTTATTTGTGCTG
MFa(I66T)	cAAATACTACTATTGCCAGCATTG	TAAACAATAACCCGTTATTTGTGC
MFa(I70T)	cTGCCAGCATTGCTGCTAAAGAAG	TAGTAGTATTTATAAACAATAACCCGT
MFa(2xAdv)	CCATTTTCCAACAGCACAAATAAC	CAAAACAGCAgCATCGAAATCCCCTTCTAAATCTgAGTAACC
MFa(3xAdv)	CCATTTTCCAACAGCACAAATAAC	CAAAACAGCAgCATCGAAATCCCCTTCTAAATCTgAGTAACCGATGgCAGCTTCAGCCG
MFa(4xAdv)	CCATTTTCCAACAGCACAAATAACGGGTcATTGTTTATAAATAC	CAAAACAGCAgCATCGAAATCCCCTTCTAAATCTgAGTAACCGATGgCAGCTTCAGCCG
MFa(8xAdv)	CCATTTTCCAACAGCACAAATAACGGGTcATcGTcTAcAAATACTACTATTGCCAGCATTGC	CAAAACAGCAgCATCGAAATCCCCTTCTAAATCTgAGTAAtCGATGgCAGCTTCAGCCGGAATTTGTGC
Plasmid library construction for mixture of 7 simgle amino acid substitutions of MFa signal
MFa(mut7Lib)	CCATTTTCCAACAGCACAAATAACGGGTYATYGTYTAYAAATACTACTATTGCCAGCATTGC	CAAAACAGCARCATCGAAATCCCCTTCTAAATCTRAGTAACCGATGRCAGCTTCAGCCGGAATTTGTGC	Y= C or T, R= A or G
Construction of plasmid pPKP_E2Crimson
ARG4	atgaccatgattacgccGCTAGCCATGGTTGTGCGACAGATTCAC	GATAGCTTTGATAGTGGctgcagTCAAGACTCTAGCTTTTCATTCAG
KAR2 promoter	GAAAAGCTAGAGTCTTGACTGCAGCCACTATCAAAGCTATCAATTGTG	AATTCAGATCTCTCGAGACTAGTTCTTGAGTGTTGGAATTGAAATTAAGG
E2Crimson	CAATTCCAACACTCAAGAACTAGATGGATAGCACTGAGAACGTC	TGCTCAGAATTCAGATCTCTCGAGCTACTGGAACAGGTGGTG
AOX1t	CACCACCTGTTCCAGTAGCTCGAGCCTTAGACATGACTGTTCCTC	GCCTTTTGCTCAGAATTCAGATCTAAGCTTGCACAAACGAACTTCTC

## Sheet: Table S4
Table S4. Synthetic DNAs used in this study
Name	Nucleotide sequence (5'→3')
mUkG1_ORF	gtatctttggataaaagactcgagATGGTTTCCGTTATCAAAGAAGAGATGAAGATCAAGTTGCACATGGAAGGTAACGTTAACGGTCACGCTTTCGTTATTGAGGGTGACGGTAAGGGTAAGCCATACGACGGTACTCAGACTTTGAACTTGACTGTTAAGGAAGGTGCTCCTTTGCCATTCTCCTACGACATCTTGACTAACGCTTTCCAGTACGGTAACAGAGCTTTCACTAAGTACCCAGCTGACATCCCAGACTACTTCAAGCAAACTTTCCCAGAGGGTTACTCCTGGGAGAGAACTATGTCTTACGAGGACAACGCTATCTGTAACGTTAGATCCGAAATCTCTATGGAAGGTGACTGTTTCATCTACAAGATCAGATTCGACGGTAAGAAC…
Blinatumomab_ORF	gtatctttggataaaagactcgagGACATTCAATTGACTCAATCCCCAGCTTCCTTGGCCGTTTCTTTGGGTCAAAGAGCTACCATCTCTTGCAAGGCTTCTCAGTCTGTTGATTACGACGGTGACTCCTACCTGAACTGGTATCAACAAATTCCAGGTCAGCCACCAAAGCTGCTGATCTACGATGCTTCTAACCTGGTGTCTGGTATCCCACCAAGATTCTCTGGTTCTGGTTCCGGTACTGACTTCACCTTGAACATTCACCCAGTTGAGAAGGTTGACGCTGCTACTTACCACTGTCAACAATCTACCGAAGATCCCTGGACTTTCGGTGGTGGTACTAAGTTGGAAATCAAAGGTGGTGGTGGATCTGGTGGCGGAGGTTCTGGTGGTGGCGGT…
Zeocin resistant cassette with MCS	ctatgaccatgattacgccAAGCTTCTGCAGGGATCCACTAGTCTCGAGAGATCTGAATTCTGAGCAAAAGGCCAGCAAAAGGCCAGGAACCGTAAAAAGGCCGCGTTGCTGGCGTTTTTCCATAGGCTCCGCCCCCCTGACGAGCATCACAAAAATCGACGCTCAAGTCAGAGGTGGCGAAACCCGACAGGACTATAAAGATACCAGGCGTTTCCCCCTGGAAGCTCCCTCGTGCGCTCTCCTGTTCCGACCCTGCCGCTTACCGGATACCTGTCCGCCTTTCTCCCTTCGGGAAGCGTGGCGCTTTCTCATAGCTCACGCTGTAGGTATCTCAGTTCGGTGTAGGTCGTTCGCTCCAAGCTGGGCTGTGTGCACGAACCCCCCGTTCAGCCCGACCG…
MFa(app8)	aactaattattcgaaacgactagtATGAGATTCCCATCCATCTTCACTGCTGTTTTGTTCGCTGCTTCTTCCGCTTTGGCTGCTCCAGCTAACACTACTACTGAAGATGAGACTGCTCAGATCCCAGCTGAGGCTGTTATTGACTACTCTGACTTGGAAGGTGACTTCGACGCTGCTGCTTTGCCATTGTCTAACTCCACTAACAACGGTTTGTCCTCCACAAACACTACAATCGCTTCCATTGCTGCTAAAGAAGAGGGAGTTTCCTTGGACAAGAGActcgaggacattcaattgcaagaa
MFa(appS4)	aactaattattcgaaacgactagtATGAGATTCCCATCCATCTTCACTGCTGTTGTTTTCGCTGCTTCTTCCGCTTTGGCTGCTCCAGCTAACACTACTGCTGAAGATGAGACTGCTCAGATTCCAGCTGAGGCTGTTATTGGTTACTTGGGTTTGGAAGGTGACTCCGACGTTGCTGCTTTGCCATTGTCTGATTCCACTAACAACGGTTCCTTGTCCACAAACACTACTATCGCTTCCATTGCTGCTAAAGAAGAGGGAGTTTCCTTGGACAAGAGActcgaggacattcaattgcaagaa
